# Supplementary material for: Adaptive liquid interfaces induce neuronal differentiation of mesenchymal stem cells through lipid raft assembly
Source: Nat Commun. 2022 Jun 3;13:3110. doi: 10.1038/s41467-022-30622-y (PMC9166733; doi:10.1038/s41467-022-30622-y)
Supplement: Supplementary file 3 — Source Data [file 41467_2022_30622_MOESM3_ESM.xlsx]

## Sheet: Figure 1f
	monomer (pH2)		monomer (pH5)		nanofibril (pH 2)		nanofibril (pH 5)
Time(s)	I.T.(mN/m)	Time(s)	I.T.(mN/m)	Time(s)	I.T.(mN/m)	Time(s)	I.T.(mN/m)
0.1	51.0922	0.1	47.3	0.1	31.9422	0.1	31.9422
10.1	49.2538	10.1	44.2	10.1	28.725	10.1	30.257
20.1	45.8834	20.1	43.4	20.1	27.7292	20.1	28.725
30.1	45.8834	30.1	40.9	30.1	27.7292	30.1	28.725
40.1	44.5046	40.1	40.9	40.1	27.7292	40.1	28.725
50.1	44.5046	50.1	42.5	50.1	26.3504	50.1	29.1846
60.1	43.7386	60.1	39.9	60.1	26.3504	60.1	29.1846
70.1	43.7386	70.1	39.9	70.1	26.7334	70.1	29.1846
80.1	41.5172	80.1	38.7	80.1	26.7334	80.1	29.1846
90.1	42.2066	90.1	40.1	90.1	26.7334	90.1	28.1888
100.1	40.1384	100.1	39.5	100.1	25.4312	100.1	28.1888
110.1	40.1384	110.1	38.8	110.1	25.4312	110.1	28.6484
120.1	40.1384	120.1	38.8	120.1	25.8142	120.1	28.6484
130.1	40.1384	130.1	36.9	130.1	25.8142	130.1	28.6484
140.1	39.449	140.1	36.9	140.1	24.895	140.1	28.6484
150.1	40.1384	150.1	36.9	150.1	25.8142	150.1	28.6484
160.1	40.7512	160.1	36.2	160.1	25.8142	160.1	27.193
170.1	38.7596	170.1	35.1	170.1	25.8142	170.1	28.0356
180.1	38.7596	180.1	35.7	180.1	25.8142	180.1	28.0356
190.1	39.6022	190.1	36.2	190.1	25.8142	190.1	28.0356
200.1	40.2916	200.1	35	200.1	25.8142	200.1	28.0356
210.1	38.7596	210.1	33.8	210.1	25.8142	210.1	26.6568
220.1	39.6022	220.1	33.8	220.1	25.8142	220.1	27.576
230.1	39.6022	230.1	34.3	230.1	24.4354	230.1	27.576
240.1	39.6022	240.1	34.8	240.1	25.8142	240.1	27.576
250.1	39.6022	250.1	33.3	250.1	26.6568	250.1	27.576
260.1	38.9128	260.1	34.8	260.1	25.278	260.1	27.576
270.1	38.9128	270.1	33.8	270.1	25.278	270.1	27.576
280.1	38.9128	280.1	34.3	280.1	25.278	280.1	28.0356
290.1	38.9128	290.1	33.8	290.1	24.4354	290.1	28.4952
300.1	38.9128	300.1	34.3	300.1	25.278	300.1	27.0398
310.1	38.3	310.1	34.8	310.1	24.8184	310.1	27.0398
320.1	38.3	320.1	34.1	320.1	24.8184	320.1	27.0398
330.1	38.3	330.1	34.1	330.1	24.8184	330.1	27.0398
340.1	38.9128	340.1	34.1	340.1	24.8184	340.1	27.4228
350.1	37.6106	350.1	32.5	350.1	24.8184	350.1	27.8824
360.1	37.6106	360.1	32.5	360.1	24.8184	360.1	27.4228
370.1	37.6106	370.1	32.5	370.1	24.8184	370.1	27.8824
380.1	37.6106	380.1	33	380.1	25.5844	380.1	26.5036
390.1	37.6106	390.1	33	390.1	25.5844	390.1	26.5036
400.1	36.9978	400.1	33.5	400.1	25.5844	400.1	27.3462
410.1	36.9978	410.1	33.5	410.1	25.5844	410.1	26.8866
420.1	36.5382	420.1	33.5	420.1	25.5844	420.1	27.3462
430.1	36.9978	430.1	33.5	430.1	24.2822	430.1	26.8866
440.1	36.9978	440.1	33.5	440.1	24.2822	440.1	26.8866
450.1	36.5382	450.1	32.4	450.1	25.5844	450.1	27.8824
460.1	36.5382	460.1	32.4	460.1	24.2822	460.1	26.3504
470.1	36.5382	470.1	31.7	470.1	26.044	470.1	26.3504
480.1	36.5382	480.1	32.8	480.1	25.1248	480.1	26.3504
490.1	36.5382	490.1	31.7	490.1	23.8226	490.1	26.3504
500.1	36.5382	500.1	32.2	500.1	23.8226	500.1	27.3462
510.1	36.002	510.1	31.7	510.1	23.8226	510.1	26.8866
520.1	37.151	520.1	32.2	520.1	23.8226	520.1	27.3462
530.1	37.151	530.1	32.7	530.1	24.6652	530.1	25.8142
540.1	37.151	540.1	32.7	540.1	24.6652	540.1	27.3462
550.1	37.151	550.1	32.7	550.1	24.6652	550.1	26.3504
560.1	37.151	560.1	32.7	560.1	24.6652	560.1	26.7334
570.1	37.151	570.1	32.2	570.1	24.6652	570.1	26.7334
580.1	38.3766	580.1	32.2	580.1	24.6652	580.1	26.7334
590.1	38.3766	590.1	32.2	590.1	25.0482	590.1	26.7334
600.1	39.066	600.1	33.3	600.1	24.6652	600.1	26.7334
610.1	39.066	610.1	33.3	610.1	25.0482	610.1	27.193
620.1	37.7638	620.1	31.6	620.1	25.0482	620.1	27.193
630.1	37.7638	630.1	31.6	630.1	24.129	630.1	27.193
640.1	37.7638	640.1	31.6	640.1	24.512	640.1	26.1972
650.1	37.7638	650.1	31.6	650.1	24.129	650.1	25.8142
660.1	37.7638	660.1	31.6	660.1	24.129	660.1	26.1972
670.1	36.6914	670.1	32.7	670.1	24.512	670.1	26.7334
680.1	36.6914	680.1	32.7	680.1	24.512	680.1	26.7334
690.1	36.6914	690.1	31	690.1	24.895	690.1	26.1972
700.1	36.6914	700.1	31	700.1	24.895	700.1	26.7334
710.1	36.6914	710.1	31	710.1	24.895	710.1	26.7334
720.1	37.3042	720.1	32	720.1	24.0524	720.1	25.278
730.1	36.6914	730.1	32	730.1	23.6694	730.1	27.193
740.1	36.6914	740.1	32	740.1	23.6694	740.1	26.1972
750.1	36.6914	750.1	32	750.1	24.4354	750.1	26.1972
760.1	38.5298	760.1	32	760.1	24.4354	760.1	26.1972
770.1	36.6914	770.1	32.5	770.1	24.4354	770.1	26.1972
780.1	36.6914	780.1	32.5	780.1	23.5928	780.1	26.6568
790.1	37.2276	790.1	32	790.1	24.4354	790.1	26.6568
800.1	37.2276	800.1	32.5	800.1	24.895	800.1	26.6568
810.1	37.2276	810.1	32	810.1	24.895	810.1	26.6568
820.1	37.2276	820.1	32	820.1	23.8992	820.1	25.2014
830.1	37.2276	830.1	32.5	830.1	23.8992	830.1	25.661
840.1	36.2318	840.1	33	840.1	23.8992	840.1	26.044
850.1	36.2318	850.1	31.4	850.1	24.4354	850.1	26.044
860.1	36.2318	860.1	31.4	860.1	23.4396	860.1	26.044
870.1	36.6914	870.1	31.4	870.1	24.4354	870.1	26.044
880.1	36.6914	880.1	31.4	880.1	24.4354	880.1	26.044
890.1	36.2318	890.1	31.4	890.1	23.4396	890.1	25.5844
900.1	36.2318	900.1	31.4	900.1	24.8184	900.1	25.5844
910.1	36.2318	910.1	32.4	910.1	23.8992	910.1	25.5844
920.1	36.2318	920.1	30.8	920.1	23.4396	920.1	25.5844
930.1	36.2318	930.1	30.8	930.1	23.8992	930.1	25.5844
940.1	35.0828	940.1	30.8	940.1	24.2822	940.1	26.044
950.1	35.0828	950.1	30.8	950.1	24.2822	950.1	26.5036
960.1	35.619	960.1	30.8	960.1	24.2822	960.1	26.5036
970.1	36.768	970.1	30.8	970.1	24.2822	970.1	26.044
980.1	35.619	980.1	31.7	980.1	22.98	980.1	25.0482
990.1	37.3808	990.1	31.7	990.1	23.8226	990.1	25.0482
1000.1	35.619	1000.1	31.7	1000.1	23.8226	1000.1	25.9674
1010.1	37.3808	1010.1	31.7	1010.1	23.8226	1010.1	25.5078
1020.1	37.9936	1020.1	31.7	1020.1	23.8226	1020.1	25.9674
1030.1	37.9936	1030.1	31.7	1030.1	23.8226	1030.1	25.5078
1040.1	36.9212	1040.1	31.7	1040.1	23.8226	1040.1	25.9674
1050.1	36.9212	1050.1	31.7	1050.1	23.8226	1050.1	25.5078
1060.1	36.9212	1060.1	31.7	1060.1	23.2864	1060.1	26.3504
1070.1	36.9212	1070.1	30.7	1070.1	23.2864	1070.1	24.9716
1080.1	36.9212	1080.1	31.7	1080.1	24.2822	1080.1	25.4312
1090.1	36.9212	1090.1	31.1	1090.1	24.2822	1090.1	25.4312
1100.1	36.9212	1100.1	31.1	1100.1	22.98	1100.1	24.9716
1110.1	36.9212	1110.1	31.1	1110.1	23.746	1110.1	25.8908
1120.1	36.3084	1120.1	31.1	1120.1	23.746	1120.1	25.8908
1130.1	36.9212	1130.1	31.1	1130.1	22.5204	1130.1	25.8908
1140.1	36.9212	1140.1	30.5	1140.1	23.746	1140.1	25.8908
1150.1	35.7722	1150.1	30.5	1150.1	23.2864	1150.1	24.512
1160.1	35.7722	1160.1	30.5	1160.1	23.2864	1160.1	24.895
1170.1	35.7722	1170.1	30.5	1170.1	24.129	1170.1	25.3546
1180.1	35.7722	1180.1	30.5	1180.1	23.2864	1180.1	25.3546
1190.1	35.7722	1190.1	30.5	1190.1	23.2864	1190.1	25.3546
1200.1	35.7722	1200.1	31.6	1200.1	23.2864	1200.1	25.3546
1210.1	36.4616	1210.1	31.6	1210.1	23.6694	1210.1	25.8142
1220.1	38.2234	1220.1	31.6	1220.1	23.6694	1220.1	25.8142
1230.1	36.9978	1230.1	31.1	1230.1	22.8268	1230.1	24.895
1240.1	36.9978	1240.1	31.6	1240.1	22.3672	1240.1	24.895
1250.1	36.9978	1250.1	31.6	1250.1	23.6694	1250.1	24.3588
1260.1	37.6106	1260.1	31.6	1260.1	24.0524	1260.1	24.895
1270.1	36.9978	1270.1	31.6	1270.1	24.0524	1270.1	25.278
1280.1	36.9978	1280.1	31.6	1280.1	24.0524	1280.1	25.278
1290.1	36.9978	1290.1	30.5	1290.1	22.8268	1290.1	25.278
1300.1	36.002	1300.1	31	1300.1	23.1332	1300.1	25.278
1310.1	36.002	1310.1	31	1310.1	22.2906	1310.1	25.278
1320.1	36.002	1320.1	31	1320.1	23.0566	1320.1	25.7376
1330.1	36.002	1330.1	31	1330.1	22.6736	1330.1	24.7418
1340.1	36.002	1340.1	29.3	1340.1	23.9758	1340.1	24.7418
1350.1	36.002	1350.1	29.9	1350.1	22.6736	1350.1	24.7418
1360.1	36.002	1360.1	30.3	1360.1	22.6736	1360.1	24.7418
1370.1	36.002	1370.1	30.3	1370.1	23.0566	1370.1	24.7418
1380.1	36.5382	1380.1	30.3	1380.1	23.0566	1380.1	25.661
1390.1	36.5382	1390.1	30.3	1390.1	23.0566	1390.1	25.661
1400.1	36.5382	1400.1	31.3	1400.1	23.0566	1400.1	25.661
1410.1	36.5382	1410.1	30.3	1410.1	23.0566	1410.1	25.661
1420.1	36.002	1430.1	30.8	1420.1	22.597	1420.1	24.2056
1430.1	35.5424	1440.1	30.8	1430.1	23.5162	1430.1	25.1248
1440.1	36.002	1450.1	29.8	1440.1	23.8992	1440.1	25.1248
1450.1	36.002	1460.1	31.3	1450.1	23.8992	1450.1	25.1248
1460.1	36.002	1470.1	29.8	1460.1	22.597	1460.1	25.1248
1470.1	36.6914	1480.1	29.8	1470.1	23.0566	1470.1	24.5886
1480.1	35.5424	1490.1	29.8	1480.1	22.1374	1480.1	24.2056
1490.1	36.6914	1500.1	30.7	1490.1	23.363	1490.1	24.2056
1500.1	37.151	1510.1	30.7	1500.1	23.0566	1500.1	24.5886
1510.1	36.0786	1520.1	30.7	1510.1	23.0566	1510.1	24.5886
1520.1	36.0786	1530.1	30.7	1520.1	22.5204	1520.1	25.0482
1530.1	36.0786	1540.1	30.1	1530.1	23.8226	1530.1	25.0482
1540.1	36.0786	1550.1	30.1	1540.1	22.5204	1540.1	25.0482
1550.1	36.0786	1560.1	29.6	1550.1	22.9034	1550.1	24.5886
1560.1	36.0786	1570.1	29.6	1560.1	22.5204	1560.1	25.0482
1570.1	36.0786	1580.1	30.1	1570.1	23.363	1570.1	24.0524
1580.1	37.2276	1590.1	30.6	1580.1	23.363	1580.1	24.0524
1590.1	37.2276	1600.1	30.1	1590.1	23.363	1590.1	24.5886
1600.1	36.0786	1610.1	30.1	1600.1	22.9034	1600.1	24.5886
1610.1	35.0828	1620.1	30.1	1610.1	22.9034	1610.1	24.9716
1620.1	36.6914	1630.1	31.1	1620.1	22.9034	1620.1	23.5928
1630.1	36.6914	1640.1	29.5	1630.1	23.363	1630.1	23.5928
1640.1	36.6914	1650.1	31.1	1640.1	22.4438	1640.1	24.0524
1650.1	36.2318	1660.1	30.6	1650.1	23.363	1650.1	24.0524
1660.1	36.2318	1670.1	31.6	1660.1	23.746	1660.1	24.4354
1670.1	36.2318	1680.1	28.9	1670.1	23.746	1670.1	24.4354
1680.1	36.2318	1690.1	30	1680.1	22.4438	1680.1	24.4354
1690.1	36.2318	1700.1	30	1690.1	23.2098	1690.1	24.4354
1700.1	35.619	1710.1	28.9	1700.1	23.2098	1700.1	25.4312
1710.1	36.2318	1720.1	29.4	1710.1	22.9034	1710.1	23.8992
1720.1	36.2318	1730.1	29.4	1720.1	22.9034	1720.1	23.8992
1730.1	36.2318	1740.1	29.4	1730.1	21.9842	1730.1	23.8992
1740.1	36.2318	1750.1	29.9	1740.1	22.4438	1740.1	23.8992
1750.1	35.0828	1760.1	29.9	1750.1	22.4438	1750.1	23.8992
1760.1	35.0828	1770.1	29.9	1760.1	22.4438	1760.1	24.4354
1770.1	35.0828	1780.1	29.9	1770.1	22.7502	1770.1	24.895
1780.1	35.0828	1790.1	29.9	1780.1	22.4438	1780.1	23.4396
1790.1	35.0828	1800.1	30.3	1790.1	22.7502	1790.1	23.4396
1800.1	35.0828			1800.1	22.7502	1800.1	23.4396

## Sheet: Figure 2b
nanofibril at PFO (-sol RGD)	nanofibril at PFO (+sol RGD)	monomer at PFO (-sol RGD)	monomer at PFO (+sol RGD)
2291.82	2199.14	2487	2455
1692.82	1322.12	2454	2305
1530.89	1321.09	2073	2055
1395.89	1131.22	2072	2012
1206.43	1108.41	2064	1814
1187.93	1004.43	2051	1767
1173.75	941.346	1953	1679
1172.52	839.834	1878	1656
1151.56	832.848	1807	1601
1121.36	831.204	1786	1235
1120.53	768.119	1781	1226
1112.93	750.652	1764	1183
1004.84	654.894	1759	967
961.895	641.332	1758	817.4
955.936	584.411	1736	795.4
947.1	578.452	1734	695.8
936.209	562.835	1674	676.1
935.181	544.957	1562	590
931.072	539.615	1557	565.5
913.194	535.505	1502	539.8
884.425	521.737	1479	524.2
881.549	496.873	1426	499.7
880.932	467.693	1424	456
866.342	463.173	1396	425.8
856.479	457.213	1393	410.8
850.52	452.693	1365	409.1
807.162	452.693	1350	404.8
804.285	452.282	1319	401.1
779.01	448.377	1313	393.9
776.338	430.294	1303	378.3
751.679	428.445	1301	373.4
740.172	423.102	1276	363.9
716.335	407.896	1274	363.1
707.088	407.074	1254	352.6
682.635	389.197	1236	351
646.88	353.852	1185	315.4
646.469	325.289	1143	314.4
642.77	315.22	1086	311.7
640.304	307.823	1067	275.4
621.605	301.453	1021	259.3
595.508	237.546	1008	259.1
592.22	208.572	1002	257.3
585.439	185.351	988.6	256.5
584.411	179.187	966.4	255.6
576.397	129.458	940.1	251.9
573.931		936.4	239.8
565.712		927.2	237.3
555.232		899.4	232
535.299		884	230.1
532.422		870.2	225
521.737		842.5	219.9
514.339		840.5	216
512.285		824.8	213.7
511.874		812.5	213.1
502.421		806.3	211.9
480.228		803.3	208.4
477.968		789.1	206.5
471.392		789.1	199.7
441.185		783.7	195.6
426.185		753.3	193.8
380.566		735.9	189.9
376.867		708.9	188.2
375.429		706.7	187.8
374.812		702.8	187.6
320.358		663.9	187.6
219.668		634.8	187.4
169.323		632.1	187
		620.6	184.7
		593.7	180.4
		564.9	179
		554.2	170.4
		552.6	166.2
		547.8	165.6
		530.2	157.6
		517.8	157
		492.4	156.6
		491.3	152.9
		472	152.5
		471.6	150
		463.2	148.8
		461.1	143.8
		460.9	139.5
		459.5	136.7
		441.2	136.7
		438.5	135.4
		438.3	134.4
		433.6	133.8
		433.4	133.2
		429.5	129.7
		410.2	129.7
		382.8	129.3
		379.3	124.3
		377.5	124.3
		321.2	123.7
		309.3	123.5
		296.5	122.7
		263	120.6
		258.7	119
		220.9	116.9
		107.3	111.2
			110.6
			104.2
			103.4
			93.5
			92.26
			86.51
			78.09
			62.88
			61.85
			58.98

## Sheet: Figure 2c
control	Y27632	Cyto.D	Bleb.
3890	2004	1143	2064
3656	1803	1020	1770
3354	1653	952	1379
3177	1542	951	1369
2049	1536	899	1358
1760	1536	868	1296
1737	1532	844	981
1585	1335	828	967
1522	1319	777	938
1368	1193	749	910
1356	1178	742	869
1323	1178	735	862
1234	1178	733	819
1182	1118	729	783
1138	1092	715	772
1123	1084	704	757
1093	990	683	742
1078	985	666	726
1055	918	665	650
1022	875	661	646
1016	852	638	643
999	847	624	596
973	846	621	556
964	831	616	549
937	802	615	531
926	789	560	479
922	753	528	472
914	729	521	466
811	719	507	464
802	702	464	435
777	702	458	414
769	676	443	390
755	666	436	388
724	666	413	381
715	640	408	375
681	613	399	358
643	566	390	343
639	556	383	329
634	555	378	310
621	554	373	292
593	550	370	257
583	522	366	241
583	490	362	227
581	468	356	219
554	468	351	216
532	462	345	214
531	461	321	211
527	459	313	190
514	426	312	190
490	425	307	185
481	419	302	174
466	417	294	162
463	406	293	146
462	403	278	139
461	403	264	136
452	394	263	130
422	390	253	115
421	390	248
366	386	232
360	386	231
357	377	230
239	368	214
	354	212
	346	211
	346	203
	345	196
	326	195
	321	192
	281	189
	275	188
	226	182
	221	181
	221	158
	221	157
	220	123
	202
	191
	185
	172
	149
	148
	144
	136
	129
	114
	94

## Sheet: Figure 2d
control	Y27632	Cyto.D	Bleb.
2266	1845	1529	1336
2029	1594	1474	1332
1970	1585	1353	982
1939	1534	1262	935
1924	1445	1260	899
1900	1392	1170	888
1844	1386	1018	868
1703	1346	887	695
1696	1322	879	669
1641	1279	855	662
1619	1254	846	661
1619	1235	830	649
1611	1227	792	588
1603	1178	788	520
1590	1166	753	516
1557	1142	749	513
1453	1043	741	504
1450	1036	734	494
1352	961	719	451
1333	960	703	442
1315	942	702	395
1282	936	689	388
1275	933	679	380
1264	903	673	365
1232	886	668	365
1225	863	667	363
1219	831	653	349
1218	824	644	330
1217	797	612	312
1214	787	612	295
1128	753	606	279
1113	740	603	264
1040	730	594	237
1035	705	593	219
1031	701	579	212
1027	697	574	208
1001	689	571	201
970	680	564	188
967	675	562	175
966	652	560	174
946	626	552	163
913	613	545	159
908	612	509	151
905	608	502	138
892	604	500	137
860	600	490	133
849	571	488	125
824	562	455	123
815	558	443	115
759	557	432	114
747	550	426
727	531	423
711	527	399
699	523	399
699	517	382
665	499	379
649	496	375
629	482	372
614	473	352
602	462	350
577	430	337
510	425	329
509	411	325
509	404	323
496	398	291
494	398	286
486	389	280
473	385	275
436	385	273
414	381	261
397	376	261
375	370	257
360	370	247
359	357	246
344	357	245
344	353	240
243	351	239
214	349	236
	345	234
	338	216
	335	215
	333	213
	331	213
	330	212
	328	205
	327	204
	322	193
	316	174
	314	168
	313	138
	306	130
	292
	284
	278
	278
	274
	268
	264
	257
	245
	238
	236
	233
	217
	217
	216
	211
	209
	207
	206
	206
	194
	191
	186
	182
	176
	175
	174
	174
	170
	159
	103
	85
	81
	56

## Sheet: Figure 3b
nanofibril				monomer
control	PFO (pH2)	PFO (pH5)		control	PFO (pH2)	PFO (pH5)
0.04979	0.13683	0.25504		0.01598	0.1202	0.03656
0.03926	0.42339	0.091		0.02454	0.05646	0.0489
0.04014	0.50032	0.18346		0.01753	0.08204	0.0494

## Sheet: Figure 3c
nanofibril				monomer
control	PFO (pH2)	PFO (pH5)		control	PFO (pH2)	PFO (pH5)
0.00138	0.00856	0.00397		0.000435722	0.00429	0.00437
0.00133	0.00839	0.00325		0.000761054	0.00104	0.00315
0.000802183	0.00526	0.003		0.000533696	0.00273	0.00306

## Sheet: Figure 3e
conttrol	nanofibril		monomer
	PFO (pH2)	PFO (pH5)	PFO (pH2)	PFO (pH5)
34.05	166.82	187.45	86.66	88.62
32.78	161.12	181.32	82.82	71.12
31.31	134.98	146.95	58.64	69.16
29.25	131.17	144.8	55.8	62.98
25.94	115.2	139.77	48.085	53.46
23.19	112.33	122.25	45.52	52.49
23	110.97	101.74	44.3	51.72
20.56	109.41	99.29	38.34	47.38
18.64	103.22	79.32	35.96	44.81
17.82	95.21	78.08	34.8	42.93
16.38	94.24	77.06	31.97	37.63
16.23	92.21		31.82	34.54
15.77	81.79			31.77
15.2	74.107			31.71
14.65	73.22			25.04
13.96	71.72
10.54	69.68
10.32
9.96
8.67
8.53
8.14
6.06
5.44

## Sheet: Figure 3f
conttrol	nanofibril		monomer
	PFO (pH2)	PFO (pH5)	PFO (pH2)	PFO (pH5)
25.86	111.01	96.47	66.38	48.89
24.93	99.5	91.95	65.46	44.48
23.69	98.48	83.74	64.49	44.18
23.67	98.24	81.42	57.34	43.14
23.41	86.24	81.08	52.38	41.76
22.36	85.64	68.33	46.79	40.95
22.32	83.83	61.43	43.11	36.75
21.57	80.03	61.39	41.45	36.15
18.76	75.9	61.38	40.94	32.44
17.08	74.64	59.88	38.47	32.1
16.77	65.9	58.95	33.68	30.45
16.01	64.57	55.49	31.67	29.85
15.38	58.22	53.21	25.44	27.78
15.2	56.03	52.96	24.24	27.59
14.19		51.13		25.65
14.17		49.41		24.17
14.08		49.31		23.28
13.35		48.21		21.23
13.34		47.53		18.59
13.14		41.71
12.81
12.72
12.59
12.22
11.55
10.68

## Sheet: Figure 4b
control		nanofibril at PFO		monomer at PFO
non-treated	MβCD	non-treated	MβCD	non-treated	MβCD
72348.1	313247	450073	97950.4	214551	150324
24038.8	98101.1	95932.4	31324.1	79145.1	135202
565739	290714	406170	69199.9	652110	19793.4
250319	141723	227048	114611	636636	29806.9
166661	65571.7	167448	64799	160184	83939
465957	140227	32416.7	62130.6	253305	30179.1
129698		340104	118206	88803.4	87773.7
		71342.2		94638.9	63164.9
					38884.4
					117284

## Sheet: Figure 4c
nanofirbil at PFO			monomer at PFO
non-treated	MβCD	pFAKi	non-treated	MβCD	pFAKi
0.13683	0.38275	0.85135	0.1202	0.07989	0.31688
0.42339	0.16158	0.28362	0.05646	0.06496	1.41816
0.50032	0.20743	0.80905	0.08204	0.08761	1.25189

[truncated: 9 more sheets: Figure 4d, Figure 4f, Figure 4g, Supp Fig1, Supp Fig2, Supp Fig3, Supp Fig6, Supp Fig7, Supp Fig10]
